# Supplementary material for: Lipidomic Insight Across 48 Saccharomyces cerevisiae Wine Yeast Strains Revealed Novel N-Acyl Lysophosphatidylethanolamines
Source: Microorganisms. 2026 Jun 3;14(6):1260. doi: 10.3390/microorganisms14061260 (PMC13304065; doi:10.3390/microorganisms14061260)
Supplement: Supplementary file 1 [file microorganisms-14-01260-s001.zip]

Archive with 1 entries (1 files):
- microorganisms-4264192-supplementary.xlsx
