# Supplementary material for: Lipidomic Insight Across 48 Saccharomyces cerevisiae Wine Yeast Strains Revealed Novel N-Acyl Lysophosphatidylethanolamines
Source: Microorganisms. 2026 Jun 3;14(6):1260. doi: 10.3390/microorganisms14061260 (PMC13304065; doi:10.3390/microorganisms14061260)
Supplement: Supplementary file 1 [file microorganisms-14-01260-s001.zip › microorganisms-4264192-supplementary.xlsx]

## Sheet: Table_S1
Table S1: The list of identified lipid metabolites in yeast strains and their relative concentration in µg/mg
					48 yeast strains and a positive control (PC) with the replicates (n=4)
Lipid Metabolites	RT (min)	m/z	Adduct type	SC_1_1	SC_1_2	SC_1_3	SC_1_4	SC_2_1	SC_2_2	SC_2_3	SC_2_4	SC_3_1	SC_3_2	SC_3_3	SC_3_4	SC_4_1	SC_4_2	SC_4_3	SC_4_4	SC_5_1	SC_5_2	SC_5_3	SC_5_4	SC_6_1	SC_6_2	SC_6_3	SC_6_4	SC_7_1	SC_7_2	SC_7_3	SC_7_4	SC_8_1	SC_8_2	SC_8_3	SC_8_4	SC_9_1	SC_9_2	SC_9_3	SC_9_4	SC_10_1	SC_10_2	SC_10_3	SC_10_4	SC_11_1	SC_11_2	SC_11_3	SC_11_4	SC_12_1	SC_12_2
FA 10:0	3.603	171.139	[M-H]-	0.91653	0.862519	1.06961	0.873373	0.774256	0.766465	0.793614	0.847522	0.829178	0.734017	0.88143	0.910521	0.824101	0.748865	0.824351	0.904838	1.0965	1.06805	1.09673	1.2514	0.911755	0.856313	1.00348	0.883901	1.08679	0.766153	0.787793	0.843849	0.820433	0.96757	1.12415	0.961621	0.395093	0.886407	1.02528	0.949767	1.26064	1.16991	1.51392	1.26625	1.03648	1.03701	0.906745	0.812235	1.17585	1.17707
FA 12:0	5.826	199.17	[M-H]-	3.17842	2.719	2.73599	2.85105	2.39463	2.22431	2.27632	2.23447	3.16526	2.62289	3.49424	2.84064	3.62788	2.39212	2.50273	3.6131	4.45888	4.53865	4.32113	5.0467	4.38562	3.79505	4.70947	4.55673	3.40803	3.65414	3.53015	3.54167	3.99833	3.98563	4.40831	4.36498	4.45342	4.45012	4.64639	4.60565	6.00687	5.64008	7.07354	6.49421	5.0717	4.7569	5.14036	4.87161	5.4655	5.72197
FA 13:0	7.065	213.186	[M-H]-	0.330906	0.244858	0.268066	0.234079	0.183827	0.219112	0.188272	0.228009	0.25296	0.257987	0.269375	0.298451	0.277471	0.192848	0.252682	0.21456	0.311207	0.310312	0.302406	0.323439	0.295958	0.261801	0.321255	0.298575	0.30163	0.2299	0.228102	0.231538	0.276852	0.277141	0.2649	0.275077	0.295764	0.305606	0.311682	0.29773	0.398692	0.38362	0.470696	0.421658	0.346449	0.321684	0.347945	0.320353	0.321911	0.373099
FA 14:0	8.444	227.202	[M-H]-	72.2827	83.835	94.9189	65.9383	64.7457	64.8145	69.0518	54.6695	74.4782	77.1348	78.1825	83.2413	81.3367	75.4216	74.7471	79.857	90.4716	89.2682	87.0534	95.3421	80.6837	65.1609	89.6921	80.6968	84.1493	71.1963	66.4344	67.222	82.5685	85.3626	82.6111	84.5578	87.0579	89.839	88.5081	84.3781	118.49	111.887	136.365	123.34	96.1435	95.9218	97.8348	92.2442	102.717	109.102
FA 14:1	6.714	225.186	[M-H]-	0.373752	0.222587	0.284205	0.246517	0.202798	0.18905	0.202025	0.180451	0.346783	0.225891	0.344176	0.236664	0.200106	0.225687	0.195439	0.186377	0.293395	0.294242	0.19988	0.340707	0.280435	0.268817	0.32438	0.290758	0.264173	0.281014	0.276075	0.226998	0.304071	0.318106	0.393034	0.352033	0.358988	0.368339	0.418848	0.354435	0.474085	0.460127	0.558107	0.514653	0.372557	0.401258	0.372067	0.380594	0.316383	0.315228
FA 15:0	8.991	241.217	[M-H]-	0.798004	0.589983	0.644294	0.575251	0.43304	0.481697	0.47058	0.488228	0.526672	0.555293	0.571373	0.580524	0.518492	0.523693	0.505025	0.498974	0.624484	0.638279	0.615889	0.632369	0.648881	0.546596	0.656324	0.570323	0.5841	0.462231	0.503739	0.455287	0.613353	0.572276	0.598301	0.640013	0.59968	0.632446	0.645317	0.58263	0.856521	0.81151	0.964354	0.891823	0.669332	0.65124	0.711549	0.680124	0.707201	0.718793
FA 15:1	8.329	239.202	[M-H]-	0.0901708	0.0278994	0.0344777	0.0322775	0.026174	0.0224042	0.0252356	0.0249309	0.0311247	0.0287805	0.0326235	0.0319342	0.032573	0.0365891	0.0341497	0.0353975	0.0365612	0.0339007	0.0242239	0.0392051	0.0211708	0.0187053	0.0233231	0.0195443	0.0334831	0.0267813	0.0275585	0.0265108	0.0302485	0.0327453	0.044838	0.0346669	0.0283678	0.0342835	0.0368366	0.0351453	0.0489647	0.0484657	0.0540023	0.0481825	0.0323505	0.0339104	0.0327585	0.0331762	0.0315848	0.0329955
FA 15:4	8.324	233.155	[M-H]-	0.059035	0.0463369	0.123907	0.0628138	0.0637708	0.0702345	0.0512929	0.02848	0.0492892	0.0455307	0.0470539	0.0361189	0.035444	0.0374956	0.0293373	0.0470675	0.0433443	0.0433083	0.0479767	0.0382224	0.0310394	0.0258913	0.0258655	0.0287486	0.036249	0.0270608	0.0295017	0.028323	0.0275452	0.0254416	0.0288625	0.0302761	0.0402414	0.0361729	0.036319	0.0304271	0.0489856	0.0472897	0.0466905	0.0467462	0.0361167	0.0373603	0.0388459	0.0368269	0.0358739	0.0474463
FA 16:0	9.938	255.233	[M-H]-	17.2879	17.1421	22.3326	16.5979	14.904	8.7924	9.64871	8.83423	9.20682	8.2705	11.6175	11.2164	4.75121	7.72778	9.86255	12.1734	5.09543	4.35652	5.50144	8.85015	10.2526	2.15126	2.31703	5.61524	3.56914	1.47225	4.31228	3.40258	3.60434	2.80026	3.535	3.46261	3.27861	2.72751	5.69388	5.49102	5.10739	7.21535	6.83606	5.45146	3.75867	1.37427	3.74139	4.96494	5.3144	4.55907
FA 16:0;(2OH)	7.12	271.228	[M-H]-	0.356721	0.307341	0.419193	0.353043	0.323022	0.284063	0.309021	0.296658	0.296412	0.299141	0.301203	0.329764	0.438904	0.4663	0.444635	0.472508	0.447087	0.454271	0.457677	0.505921	0.308303	0.271724	0.320594	0.307665	0.325645	0.252623	0.246774	0.262018	0.352453	0.355846	0.446706	0.421537	0.2804	0.287861	0.313866	0.279817	0.44287	0.438033	0.52689	0.462722	0.328787	0.353202	0.341008	0.315991	0.418977	0.413221
FA 16:1	8.753	253.217	[M-H]-	9.56319	9.01262	11.1949	11.6293	9.20692	7.37298	10.0386	9.77179	11.6747	10.9051	12.5359	12.3099	13.2734	14.3929	14.7338	16.0859	12.4611	13.1938	11.2434	12.0869	5.13829	4.56864	6.35422	4.99105	8.04608	8.93481	6.81498	4.82905	12.6674	8.94073	9.61114	7.10138	5.94112	6.24954	7.50484	4.87554	9.39059	11.4274	16.4575	10.3701	7.23181	7.44121	6.18325	8.325	7.99003	7.44288
FA 17:0	10.509	269.249	[M-H]-	1.34885	1.211	1.47895	1.33048	1.04911	1.03989	1.06569	1.07063	1.10977	1.09663	1.08872	1.1678	1.14068	1.10223	1.06031	1.18692	1.36955	1.26956	1.32178	1.3118	1.24693	1.13184	1.36775	1.20304	1.29208	0.994766	0.926582	0.927158	1.18832	1.16409	1.12009	1.11021	1.16181	1.2171	1.15567	1.19214	1.58619	1.60212	1.92761	1.75087	1.42539	1.33148	1.35885	1.29143	1.47323	1.58268
FA 17:1	10.087	267.233	[M-H]-	0.975454	0.835907	1.11973	0.974822	0.749875	0.771874	0.781952	0.732574	0.909454	0.836756	0.915958	0.917465	0.947367	0.935421	0.972642	1.07258	1.00664	1.03951	1.00996	1.1815	0.585615	0.517553	0.643527	0.565724	0.977349	0.7973	0.795942	0.819533	0.961975	1.04454	1.25294	1.09102	0.982282	0.95554	1.08274	1.04439	1.31274	1.3326	1.68703	1.47804	1.02419	1.01065	1.05439	0.963616	1.04601	1.12554
FA 18:0	11.312	283.264	[M-H]-	2.0485	3.48821	4.40051	4.18748	3.80148	3.56671	2.99834	2.98236	2.75493	3.52087	3.27002	3.06934	3.64447	3.3569	3.95631	4.44241	4.09541	4.86183	5.07471	4.72473	3.85589	3.30951	5.04688	3.99273	3.34414	2.73045	2.81655	2.96705	3.64897	3.77948	3.13924	3.41841	3.26971	3.50909	3.29079	3.5087	5.36983	5.3322	7.31772	5.44739	4.02447	3.37951	4.21001	3.9848	3.80727	4.45384
FA 18:1	10.334	281.249	[M-H]-	2.96764	3.04181	3.90898	4.1558	2.83476	2.93445	2.49821	3.11189	1.96962	2.84458	2.81232	2.5653	1.64755	2.11538	1.8333	1.69102	2.35971	2.01572	2.60175	2.71896	2.76602	1.42439	2.37665	2.19906	1.62771	1.52191	0.206482	0.41444	1.694	1.19278	0.751936	1.51922	1.12788	1.29295	2.19441	2.13505	2.51327	1.75523	2.2761	1.41005	1.8927	1.88607	2.12211	1.27402	2.02201	2.01537
FA 18:2	9.408	279.233	[M-H]-	2.2072	1.82425	2.28711	2.18452	1.93239	1.97142	1.7411	1.67991	2.11523	1.93311	2.23062	2.04351	2.34017	2.11728	2.39596	2.34075	2.25898	2.56432	2.30135	2.39181	1.60643	1.35044	1.76147	1.59495	1.89448	1.50959	1.68749	1.57129	2.04281	1.53172	1.92348	1.63674	1.46306	1.77484	2.02444	2.13996	2.51671	2.42204	3.04602	3.31238	1.37533	1.74402	1.99997	1.68997	2.20076	2.34748
FA 18:3	8.654	277.217	[M-H]-	0.0251882	0.0204093	0.0371483	0.0216756	0.0244895	0.0224085	0.0270369	0.0296429	0.0280899	0.0382084	0.0334321	0.0384626	0.0372801	0.0384326	0.0410001	0.0453157	0.0414915	0.0484874	0.0360608	0.0448549	0.0285881	0.0243469	0.0277138	0.0263886	0.0247036	0.0204983	0.0212968	0.0215182	0.0340488	0.0332049	0.0325048	0.0325151	0.0233571	0.0262024	0.0272828	0.0244644	0.0369863	0.0381958	0.0521737	0.0445178	0.0338334	0.0380018	0.0349542	0.0321282	0.0316923	0.0324724
FA 19:0	11.872	297.28	[M-H]-	0.208653	0.194201	0.21693	0.195091	0.160375	0.138327	0.135282	0.136772	0.156555	0.158582	0.150926	0.168971	0.165212	0.16993	0.177614	0.186833	0.1838	0.193258	0.194692	0.200484	0.183656	0.155171	0.185747	0.1733	0.168581	0.1281	0.123242	0.125973	0.161872	0.157697	0.161843	0.159229	0.170803	0.165489	0.172302	0.156508	0.221138	0.205548	0.273579	0.23639	0.199486	0.189916	0.192879	0.181334	0.179131	0.195084
FA 19:1	10.9	295.264	[M-H]-	0.155956	0.12471	0.166985	0.140324	0.123546	0.128288	0.137779	0.128011	0.139311	0.136889	0.135369	0.143887	0.130219	0.125615	0.137614	0.141809	0.161067	0.168068	0.163757	0.172644	0.127531	0.117422	0.144768	0.126142	0.148511	0.125159	0.114061	0.118667	0.117389	0.134038	0.151337	0.138182	0.133552	0.129201	0.139868	0.131136	0.180552	0.184895	0.232806	0.190385	0.148318	0.155019	0.137068	0.146139	0.1442	0.139863
FA 20:0	12.736	311.296	[M-H]-	1.40872	1.42452	1.56599	1.44008	1.20618	1.2003	1.04668	0.950503	1.2377	1.30115	1.27283	0.8692	0.985541	0.853543	1.23548	1.23401	1.58385	1.71081	1.50643	1.42296	1.45676	0.90619	1.39639	1.62108	1.24384	0.982974	1.09143	1.21011	1.35354	1.21096	1.20585	1.41054	1.17387	1.28626	1.61815	1.40399	1.86261	1.31116	2.30607	1.59908	1.76294	1.42584	1.41492	1.6761	1.64845	1.53856
FA 20:1	11.459	309.28	[M-H]-	0.241895	0.19102	0.291633	0.25743	0.243345	0.212403	0.200984	0.209234	0.210828	0.235846	0.2421	0.220141	0.196568	0.205817	0.210951	0.201929	0.226568	0.238754	0.257415	0.192604	0.200835	0.154986	0.190903	0.164415	0.226244	0.18165	0.178049	0.179851	0.19353	0.190806	0.258886	0.178513	0.217646	0.217522	0.203659	0.256901	0.260693	0.25208	0.371314	0.298535	0.258302	0.264318	0.246722	0.231669	0.163634	0.293681
FA 22:0	13.549	339.327	[M-H]-	0.427495	0.375598	0.495912	0.419487	0.324148	0.388578	0.265425	0.233097	0.322326	0.318046	0.349865	0.342337	0.361391	0.359265	0.430201	0.518857	0.468214	0.451971	0.470162	0.475247	0.419463	0.33347	0.489797	0.463051	0.36041	0.332089	0.302726	0.264467	0.454242	0.383053	0.365883	0.259482	0.390279	0.40699	0.396366	0.409016	0.522487	0.499961	0.659176	0.582323	0.491074	0.457463	0.37685	0.479391	0.460795	0.533279
PC (16:0/16:1)	14.074	790.56	[M+CH3COO]-	0.236739	0.25525	0.290017	0.309677	0.309738	0.329566	0.312434	0.539452	0.62048	0.293665	0.399879	0.331838	0.624548	0.622686	0.728952	0.577901	1.39566	1.52673	1.81285	1.37682	1.85342	1.94934	1.91919	1.72371	0.450525	0.604619	0.414033	0.435604	0.250867	0.610719	1.01084	0.635569	0.396238	0.477609	0.559237	0.494865	1.06698	0.886114	0.942856	1.06063	0.540694	0.585895	0.497622	0.49037	1.64697	1.48845
PC (16:1/16:1)	13.481	788.545	[M+CH3COO]-	0.252835	0.257687	0.308824	0.302407	0.295473	0.318405	0.318538	0.455475	0.568523	0.344818	0.404808	0.351537	0.52534	0.539408	0.488379	0.38879	1.34515	1.49678	1.68912	1.19145	0.894298	0.857063	0.928776	0.768467	0.389271	0.531009	0.373896	0.366302	0.229571	0.535986	0.961061	0.710859	0.358787	0.432626	0.507726	0.476952	1.06495	0.852257	0.878957	0.974062	0.602066	0.563672	0.533508	0.466659	1.00074	0.879356
PC (16:0/18:1)	14.633	818.592	[M+CH3COO]-	0.339139	0.461206	0.496511	0.545922	0.59538	0.555827	0.645143	0.850157	0.973728	0.624179	0.780763	0.634491	0.874777	0.832056	0.947803	0.722372	1.76953	1.77358	2.47592	1.91581	2.71884	3.71776	2.88259	3.15319	0.874091	1.04339	0.698303	0.737204	0.381331	0.93723	1.17671	0.805397	0.752927	0.809992	0.886863	0.879462	1.47036	1.28093	1.35791	1.58166	0.874345	0.933846	0.878668	0.943698	2.13321	2.18487
PC (16:1/18:1)	14.794	816.576	[M+CH3COO]-	0.491577	0.50646	0.587444	0.590045	0.632853	0.665757	0.86349	0.949347	1.42095	0.687059	0.791416	0.724309	0.812601	0.798319	1.21178	0.744706	0.882251	0.983397	2.07395	1.80169	0.803908	1.69586	0.866987	1.58155	0.37441	0.508898	0.653225	0.716509	0.503925	0.815512	1.15092	0.93899	0.682678	0.874481	0.852606	0.870518	1.69781	1.28166	1.35722	1.57406	1.00944	0.973843	0.829706	0.894294	1.67697	1.70945
PC (18:0/18:1)	15.739	846.623	[M+CH3COO]-	0.126329	0.148733	0.246879	0.2409	0.216996	0.27742	0.281452	0.64179	0.803321	0.29207	0.398748	0.305656	0.480566	0.501528	0.559206	0.423514	1.40149	1.92012	1.86256	1.44449	2.17863	2.30659	2.4532	2.18077	0.562913	0.805748	0.440314	0.532434	0.104537	0.610347	0.987907	0.673731	0.489697	0.581738	0.738865	0.585938	1.23011	1.08417	1.08176	1.35387	0.583151	0.717747	0.67394	0.567929	1.59414	1.7466
PC (18:1/18:1)	15.416	844.607	[M+CH3COO]-	0.41491	0.326688	0.592846	0.573317	0.463672	0.48533	0.486901	0.789916	0.961083	0.510607	0.630487	0.520464	0.589803	0.649901	0.734788	0.630369	1.97851	2.13742	2.6199	1.6726	1.97816	1.99603	1.84045	1.58582	0.68148	0.968959	0.674948	0.726012	0.305368	0.882102	1.15777	1.18531	0.723584	0.777039	0.929134	0.914691	1.45376	1.23534	1.35444	1.4482	0.917365	0.953728	0.979347	0.923847	1.59845	1.38578
PC (O-16:2/16:1;O1)	13.649	788.545	[M+CH3COO]-	0.29398	0.290967	0.34538	0.34116	0.319672	0.282727	0.328873	0.39839	0.583714	0.367182	0.404827	0.378902	0.45405	0.539408	0.488379	0.38879	1.34385	1.21511	1.32878	1.02852	0.946609	0.808911	0.927764	0.886483	0.39773	0.549097	0.365437	0.415534	0.285559	0.415383	0.795494	0.849169	0.377208	0.425259	0.519795	0.526779	1.10998	0.905564	0.951949	1.00773	0.469313	0.602373	0.540983	0.436013	0.899481	0.905127
PC (O-19:0/18:1)	15.605	846.659	[M+CH3COO]-	0.0013712	0.00165852	0.00228161	0.00219302	0.00286944	0.0033203	0.00170968	0.00714434	0.00711474	0.00202102	0.00603036	0.002455	0.00606168	0.00530572	0.00780701	0.0043924	0.0217531	0.0208385	0.0230557	0.015498	0.0300144	0.032151	0.0199071	0.0252262	0.00627172	0.00861177	0.00436787	0.00485281	0.000975176	0.00624225	0.0097711	0.0088613	0.00352666	0.00560217	0.00639513	0.00641274	0.0132304	0.0129447	0.0121986	0.0181828	0.00648813	0.00490559	0.00797247	0.00710239	0.0213973	0.0126304
PC (O-19:1/18:1)	14.933	844.644	[M+CH3COO]-	0.00400644	0.00360798	0.00598438	0.00511072	0.00430165	0.00473957	0.00581686	0.00686105	0.0103297	0.00577438	0.00915671	0.00763083	0.00624928	0.00985221	0.0086987	0.00685448	0.0136857	0.0265602	0.0253418	0.0180559	0.0284483	0.0224706	0.0147599	0.0219829	0.00994281	0.013019	0.00758346	0.00565366	0.00257426	0.0103504	0.0207855	0.0109623	0.00906511	0.00870664	0.0130696	0.00641058	0.017463	0.0182848	0.0211756	0.0116617	0.00855594	0.01151	0.0115282	0.0116653	0.0183461	0.0114844
PE (12:0/18:1)	13.603	660.461	[M-H]-	0.00633378	0.00779077	0.00842626	0.00941084	0.00839391	0.00852785	0.00792119	0.0132448	0.0152292	0.00908811	0.0119633	0.00819062	0.0101213	0.0107908	0.0129495	0.0097212	0.0422194	0.0419388	0.0363479	0.0350775	0.04346	0.0606761	0.0479602	0.0437129	0.0152809	0.0161827	0.0141425	0.0132766	0.00825257	0.0191607	0.0343514	0.0208606	0.0142951	0.0170546	0.0151028	0.0156473	0.026166	0.0237343	0.0268526	0.0267285	0.0135666	0.015963	0.0126016	0.0130842	0.0216768	0.0214476
PE (16:0/16:1)	14.139	688.492	[M-H]-	0.0778294	0.0950025	0.117197	0.130188	0.0840656	0.0900338	0.0856234	0.178822	0.175795	0.0784399	0.111752	0.0828649	0.106206	0.108535	0.128108	0.108528	0.432974	0.422781	0.403506	0.399817	0.317116	0.47809	0.347633	0.326275	0.159772	0.19793	0.154993	0.153392	0.0648299	0.200147	0.35653	0.189252	0.154906	0.192417	0.274141	0.258912	0.439542	0.442037	0.486173	0.470358	0.224362	0.182406	0.14378	0.197598	0.404671	0.370006
PE (16:1/16:1)	14.434	686.477	[M-H]-	0.187243	0.214295	0.24193	0.24424	0.217855	0.254662	0.172009	0.360099	0.405667	0.247511	0.304097	0.247317	0.40752	0.410993	0.442997	0.345737	1.33422	1.30267	1.40603	1.09003	0.874715	0.994988	0.929641	0.867201	0.368217	0.454886	0.355404	0.413525	0.201047	0.517309	0.920361	0.660962	0.367281	0.422509	0.472811	0.432984	0.865446	0.71454	0.828225	0.781089	0.39648	0.449887	0.420356	0.37345	0.930924	0.825783
PE (16:1/17:1)	13.894	700.492	[M-H]-	0.00617565	0.00703386	0.00946925	0.0100977	0.0102168	0.0113251	0.0113909	0.0237068	0.0274751	0.0108455	0.0141437	0.00967232	0.0202944	0.0202495	0.0242366	0.0172509	0.102183	0.0961328	0.0954154	0.0798071	0.0896195	0.125788	0.0966048	0.0790592	0.0220696	0.0263253	0.0247489	0.0237329	0.00891132	0.035634	0.0621815	0.0312193	0.0187537	0.0265	0.0199267	0.0242322	0.0487016	0.0452298	0.0434448	0.0461634	0.0207845	0.0260548	0.0180868	0.0198869	0.108649	0.0932773
PE (16:1/17:2;O1)	14.834	714.471	[M-H]-	0.00664799	0.00740097	0.00992341	0.00974979	0.00885605	0.0098829	0.011139	0.018563	0.0202775	0.00981011	0.0145427	0.00807745	0.0176928	0.0145795	0.0155091	0.0133974	0.0446103	0.0540366	0.0604727	0.0415878	0.040437	0.0457582	0.0414345	0.0400176	0.0175679	0.0223981	0.0170206	0.0204347	0.00821958	0.022765	0.0421315	0.0249781	0.0195735	0.019501	0.0212932	0.0225346	0.0415927	0.0350551	0.0353044	0.0340353	0.0194207	0.0223231	0.0222721	0.0193667	0.0408146	0.0441481
PE (16:0/18:1)	14.781	716.524	[M-H]-	0.214187	0.263432	0.29942	0.34212	0.316344	0.343707	0.316169	0.753358	0.77408	0.324024	0.509633	0.352065	0.424032	0.412187	0.4959	0.437455	1.85119	1.65791	1.63708	1.53052	1.21049	1.41114	1.23809	1.13358	0.579945	0.686974	0.602968	0.583727	0.245404	0.825822	1.08182	0.692008	0.55582	0.737556	0.822085	0.626008	0.981628	0.952869	1.1284	1.18848	0.544875	0.738332	0.537421	0.564311	1.19813	1.12271
PE (16:1/18:1)	14.926	714.508	[M-H]-	0.432501	0.526214	0.649296	0.669187	0.646053	0.741749	0.74015	1.38643	1.49587	0.698288	0.930563	0.787687	1.23381	1.1512	1.25576	1.04752	3.74606	3.71684	3.49984	3.27048	2.7645	3.31741	2.97425	2.81	1.31505	1.49849	1.2486	1.31702	0.552511	1.77891	2.8747	1.88435	1.21442	1.50448	1.54059	1.44853	2.60063	2.37646	2.61161	2.63848	1.36566	1.50714	1.3819	1.32992	3.02492	2.83323
PE (16:1/18:2)	13.925	712.492	[M-H]-	0.010405	0.0136299	0.0177944	0.0206762	0.0185586	0.0212011	0.0203227	0.0495531	0.0553795	0.0197198	0.0291001	0.0205881	0.0411184	0.0399266	0.0471785	0.0365835	0.207219	0.200863	0.191068	0.172097	0.133398	0.194961	0.149458	0.132616	0.0441483	0.0566201	0.0439801	0.0424087	0.0160932	0.0662729	0.121848	0.0645273	0.0347312	0.0470671	0.0465951	0.0438716	0.0877844	0.0831297	0.0937869	0.089344	0.0409891	0.0469169	0.0360071	0.0354663	0.0840086	0.0876029
PE (18:0/18:1)	15.277	744.555	[M-H]-	0.0301612	0.0400927	0.0663465	0.0725839	0.0658476	0.0874605	0.0742143	0.230322	0.296754	0.0863126	0.136862	0.0944098	0.152784	0.140494	0.183768	0.121921	0.787317	0.852045	0.692931	0.582153	0.375746	0.567604	0.407468	0.368212	0.165317	0.235224	0.159191	0.188294	0.0410278	0.281787	0.562143	0.32995	0.208691	0.26613	0.263091	0.253536	0.395025	0.348438	0.418347	0.429293	0.173795	0.221658	0.199024	0.194704	0.419507	0.428853
PE (18:1/18:1)	14.954	742.539	[M-H]-	0.117714	0.165274	0.250189	0.260222	0.272601	0.309983	0.324676	0.737626	0.893324	0.28164	0.409718	0.314653	0.639584	0.54432	0.644255	0.49714	2.56969	3.10281	2.44434	2.0009	1.40703	1.97694	1.67686	1.52708	0.685987	0.78575	0.623164	0.646825	0.170304	0.917833	1.50082	1.19663	0.624914	0.771253	0.781786	0.73952	1.34009	1.17168	1.29325	1.28898	0.621173	0.720052	0.681315	0.643041	1.41785	1.40156
PE (O-19:1/18:1)	15.014	742.576	[M-H]-	0.000255343	0.000444674	0.000295247	0.000278179	0.000560298	0.00160488	0.000229696	0.00175548	0.00144093	0.000534175	0.000615277	0.000607503	0.00134247	0.00168373	0.000832787	0.00072599	0.000496676	0.0040826	0.00161721	0.00265803	0.00235036	0.00484462	0.00321025	0.00117569	0.000876882	0.00175855	0.00101791	0.0013018	0.000459707	0.00100016	0.00279297	0.000411292	0.000984248	0.00153742	0.00092953	0.00085027	0.000432545	0.00234503	0.0011128	0.00241757	0.00183163	0.00129545	0.000881775	0.000677057	0.000864858	0.00284437
PI (10:0/18:0)	11.099	753.456	[M-H]-	0.163072	0.169385	0.229081	0.208145	0.218413	0.23272	0.263736	0.367866	0.373955	0.192155	0.221218	0.242289	0.235957	0.247367	0.267644	0.233565	0.418036	0.383364	0.415106	0.395546	0.220545	0.28831	0.313281	0.293933	0.304189	0.278422	0.21978	0.237484	0.168071	0.291824	0.387401	0.304078	0.276089	0.274226	0.302837	0.228331	0.288161	0.320393	0.344034	0.324927	0.2528	0.313883	0.268438	0.256378	0.406461	0.404743
PI (14:1/15:1;O1)	11.363	779.435	[M-H]-	0.00190133	0.00161643	0.00218814	0.00300424	0.00194251	0.00331054	0.00184237	0.00412129	0.004423	0.00255074	0.0017231	0.00307412	0.00245812	0.00248872	0.00276425	0.00214947	0.00381718	0.00304898	0.0034995	0.00154501	0.00267176	0.00313169	0.00327166	0.00351977	0.00374444	0.00326114	0.00267873	0.00222808	0.00186934	0.002514	0.00364692	0.00336502	0.00308036	0.00246393	0.00329376	0.00204425	0.00354156	0.00269426	0.00364827	0.00384555	0.00263887	0.00264673	0.00180521	0.00223168	0.00275484	0.00332888
PI (16:0/14:1)	11.237	779.472	[M-H]-	0.108574	0.104385	0.135664	0.131848	0.137233	0.158749	0.173073	0.235592	0.236655	0.127804	0.137942	0.151611	0.142724	0.142539	0.139128	0.138354	0.23575	0.205055	0.222978	0.212762	0.148783	0.190994	0.194243	0.184718	0.193757	0.162958	0.137301	0.148256	0.0974811	0.152371	0.196854	0.161908	0.163159	0.151886	0.177331	0.128183	0.203463	0.193818	0.200162	0.20205	0.15816	0.191979	0.18068	0.164017	0.176937	0.174555
PI (16:0/16:1)	11.681	807.503	[M-H]-	0.947881	0.914059	1.23528	1.14518	1.2388	1.3032	1.2974	2.29499	2.23087	1.12408	1.15818	1.42442	1.45161	1.36209	1.4519	1.25892	2.70657	1.91915	1.96609	2.11206	1.40833	1.97124	1.95235	1.98689	2.95124	2.14516	1.7169	1.87109	0.938543	2.19979	2.39377	1.84971	2.25828	2.51796	2.35141	1.65765	3.22644	2.74293	2.67032	2.9682	2.26784	2.63835	2.44266	2.29114	4.06996	4.16571
PI (16:1/16:1)	11.331	805.487	[M-H]-	0.050055	0.0540337	0.0759968	0.0712692	0.0750955	0.0712885	0.0740084	0.152668	0.13569	0.0674763	0.0708033	0.0837268	0.0823283	0.0914578	0.0955341	0.0757997	0.151061	0.13164	0.1391	0.13852	0.0856314	0.115792	0.127994	0.121	0.155	0.115892	0.0866757	0.0976398	0.0480658	0.0961624	0.12364	0.0949156	0.0814833	0.0907638	0.102547	0.0683422	0.126005	0.109566	0.117047	0.122433	0.0896455	0.102888	0.0924935	0.091294	0.174856	0.198081
PI (16:0/17:1)	11.866	821.519	[M-H]-	0.0567609	0.0608565	0.0863286	0.077637	0.0844952	0.0952542	0.0944867	0.19141	0.208931	0.0825377	0.111447	0.111109	0.11634	0.101936	0.124177	0.102915	0.288148	0.314124	0.319638	0.27829	0.235365	0.294894	0.291158	0.280049	0.180518	0.20029	0.16074	0.166133	0.0593198	0.198554	0.244924	0.192987	0.179	0.202157	0.224628	0.189426	0.31933	0.296997	0.319613	0.308549	0.182367	0.225299	0.216506	0.212118	0.368409	0.390783
PI (16:0/18:0)	12.863	837.55	[M-H]-	0.00110602	0.00166991	0.00165063	0.00927911	0.00220474	0.00346091	0.00521001	0.00439054	0.00417625	0.00118431	0.00161718	0.00173589	0.00960426	0.00955841	0.00145571	0.00221131	0.00179682	0.00128567	0.00237527	0.00168226	0.000371741	0.000296504	0.000722061	0.000733822	0.00196525	0.0016389	0.00136501	0.00195306	0.00111292	0.00206608	0.00230066	0.00229333	0.00208891	0.00235285	0.00319616	0.00140909	0.00258635	0.00107826	0.00270241	0.00227756	0.00243968	0.00203094	0.00329585	0.00201129	0.000311227	0.000786405
PI (16:0/18:1)	13.402	835.534	[M-H]-	2.26414	2.26359	3.00794	2.89525	3.06574	3.29676	3.32771	6.13552	6.26233	2.88681	3.46569	3.70155	3.68207	3.76838	4.0752	3.52654	8.1783	7.21847	7.25187	7.16699	5.86869	7.61298	7.67333	7.42638	6.15991	5.53498	4.42628	4.89578	2.38434	5.84377	6.59936	5.38885	5.75705	6.23343	6.71458	4.86866	7.72002	6.64405	7.519	7.60147	5.49535	5.49492	5.56448	5.59078	11.4755	12.0766
PI (16:1/18:1)	12.332	833.519	[M-H]-	0.296427	0.31068	0.427479	0.403333	0.425012	0.501926	0.511556	0.993346	1.16216	0.431698	0.561892	0.569179	0.569642	0.542274	0.621542	0.509492	1.01831	1.17059	1.2088	1.19104	1.28477	1.64249	1.64336	1.58049	0.989088	1.17668	0.80977	0.908914	0.31993	1.06505	1.21825	0.959087	0.973769	1.13462	1.19853	0.948635	1.55142	1.38258	1.4474	1.63248	1.16072	1.2793	1.1343	1.17715	2.15537	1.99939
PI (18:0/17:1)	12.821	849.55	[M-H]-	0.0858222	0.0991886	0.137916	0.127226	0.147001	0.143743	0.182359	0.303535	0.301184	0.111402	0.161941	0.141486	0.171716	0.179953	0.187079	0.1912	0.347906	0.337563	0.355301	0.345098	0.234026	0.306539	0.314706	0.259026	0.29168	0.247775	0.167794	0.172723	0.0915754	0.248415	0.295856	0.235363	0.202424	0.224918	0.232833	0.170623	0.27082	0.26913	0.266297	0.277185	0.207522	0.232353	0.203407	0.205228	0.344944	0.373303
PI (18:0/18:1)	13.34	863.565	[M-H]-	1.68443	1.76053	2.47862	2.3171	2.55423	2.79194	2.64665	5.34705	5.51273	2.32412	2.89114	3.16477	3.92242	3.79656	4.13053	3.70939	4.7395	6.85417	7.24409	6.94576	4.53757	5.9115	6.03212	5.62295	3.0386	2.6523	3.65758	3.98164	2.06207	5.62963	6.31422	5.17228	2.8913	2.84573	3.04701	2.22568	3.85466	6.13824	3.41672	3.39635	4.57084	4.64309	3.01567	4.86083	8.84258	9.50776
PI (18:1/18:1)	12.387	861.55	[M-H]-	0.197532	0.202451	0.278338	0.296402	0.302663	0.329328	0.419626	0.611005	0.578005	0.25817	0.319029	0.322117	0.335602	0.351109	0.371824	0.320834	0.65844	0.545372	0.579108	0.563776	0.43866	0.614147	0.632216	0.600376	0.554681	0.453378	0.363539	0.388158	0.185188	0.462068	0.487928	0.371009	0.490766	0.524717	0.554964	0.423685	0.607192	0.576098	0.575873	0.586345	0.486908	0.545867	0.469568	0.469874	0.59882	0.736219
PI (18:1/26:0)	13.711	975.691	[M-H]-	0.0603959	0.0812713	0.137589	0.124457	0.154647	0.207916	0.234974	0.642696	0.623553	0.148728	0.180651	0.273477	0.27603	0.237918	0.263492	0.205877	0.586948	0.346049	0.597918	0.532201	0.466064	0.544877	0.686325	0.794795	0.673204	0.596331	0.408205	0.476745	0.0658526	0.460252	0.463417	0.379808	0.558411	0.577094	0.669157	0.488164	0.70466	0.653115	0.636236	0.736925	0.574537	0.597597	0.631384	0.68733	1.19829	1.16532
PI (O-17:1/18:1)	12.318	833.555	[M-H]-	0.000716313	0.00231335	0.00245955	0.00244573	0.00288047	0.00167706	0.00243007	0.0073834	0.00809581	0.00264342	0.00302585	0.00451474	0.00356138	0.00154344	0.00241017	0.00178751	0.0027932	0.0072137	0.00730961	0.00654434	0.00591413	0.0107542	0.0126814	0.00371966	0.00276107	0.00145635	0.00217786	0.00485668	0.00124357	0.00276717	0.00644613	0.00522022	0.00439165	0.00912373	0.00320557	0.00461393	0.00832981	0.0104323	0.00366413	0.00607991	0.00222804	0.0106809	0.00200684	0.00267973	0.00836781	0.0111195
PI (O-27:0/18:1)	13.546	975.727	[M-H]-	0.000585057	0.00068647	0.00105461	0.00125593	0.0016734	0.0026942	0.00286487	0.00701507	0.00808757	0.00170253	0.00244326	0.00333453	0.00383586	0.00281137	0.00282344	0.00241265	0.00788218	0.00452325	0.00711529	0.00565265	0.00481603	0.0052504	0.00931989	0.0111473	0.0082535	0.00706831	0.00448829	0.00560984	0.000621881	0.00478248	0.00400768	0.00505747	0.00732445	0.00708093	0.00814969	0.00676094	0.00791553	0.00737691	0.00689323	0.00819602	0.00790241	0.00727611	0.00741775	0.00858097	0.0130517	0.0116464
PS (16:1/17:2;O1)	12.424	758.461	[M-H]-	0.000982605	0.00137458	0.00274609	0.00209751	0.00314472	0.00184981	0.00306709	0.00834234	0.00842564	0.00456271	0.00458233	0.00523096	0.00724448	0.00300864	0.00455425	0.00245503	0.0104273	0.0106781	0.0119786	0.0120466	0.0195715	0.0104892	0.017135	0.0159094	0.00723093	0.00659299	0.0036108	0.0065463	0.00285255	0.00675759	0.00952001	0.0115351	0.00787979	0.00766926	0.00897882	0.0115972	0.0150051	0.0139237	0.00794821	0.0154265	0.0087944	0.00994055	0.00659898	0.0118015	0.03114	0.0342103
PS (16:0/18:1)	12.146	760.513	[M-H]-	0.199372	0.208364	0.241637	0.238713	0.255495	0.246691	0.273177	0.492543	0.526632	0.360946	0.396151	0.357443	0.362615	0.272569	0.269223	0.263466	0.707809	0.800059	0.966114	0.788598	1.06896	1.07953	1.36824	1.30724	0.499771	0.593285	0.525309	0.494505	0.343689	0.695586	0.841006	0.891908	0.595062	0.645337	0.894227	0.686463	0.939029	0.890733	1.12095	1.09607	0.64643	0.860232	0.812111	0.87539	1.41755	1.60178
PS (16:1/18:1)	12.319	758.498	[M-H]-	0.132955	0.147042	0.198487	0.186946	0.215717	0.213146	0.256158	0.563445	0.601919	0.247002	0.33179	0.34341	0.425111	0.278682	0.300205	0.247184	0.788589	1.0416	1.04215	0.899721	1.34414	1.27135	1.11241	1.02539	0.557138	0.503903	0.471916	0.425649	0.169399	0.627079	0.885206	0.803979	0.507234	0.554952	0.587742	0.646724	0.821117	0.718409	0.805854	0.8606	0.578865	0.628011	0.618571	0.688509	1.71426	1.79314
LPC 16:0	9.58	554.346	[M+CH3COO]-	0.107669	0.123277	0.082482	0.124287	0.110861	0.10123	0.0986062	0.0877982	0.120312	0.126818	0.111581	0.0968056	0.166129	0.143813	0.125124	0.119729	0.289575	0.270862	0.259105	0.31986	0.0344705	0.0256518	0.0267138	0.0324571	0.0883444	0.058196	0.0855587	0.060707	0.115561	0.0494483	0.109321	0.0709413	0.0459925	0.13449	0.10304	0.132549	0.216605	0.23383	0.217986	0.270516	0.079712	0.109204	0.0372568	0.0494049	0.0595243	0.0623794
LPC 18:1	10.1	580.362	[M+CH3COO]-	0.114046	0.116945	0.121753	0.127522	0.150517	0.13443	0.119077	0.13764	0.20729	0.187967	0.197758	0.186225	0.212216	0.208877	0.214294	0.205114	0.418338	0.415661	0.405905	0.461537	0.317354	0.321154	0.331854	0.359924	0.103962	0.0923928	0.0843082	0.0952371	0.103195	0.0977726	0.123626	0.113428	0.133387	0.194288	0.185056	0.183732	0.323888	0.329868	0.385966	0.343675	0.204956	0.201314	0.176419	0.177128	0.647619	0.649088
LPE 16:0	9.769	452.278	[M-H]-	0.0362119	0.0376426	0.0251363	0.0395835	0.0311106	0.0285408	0.0262349	0.0267707	0.0335232	0.031978	0.0260436	0.0236325	0.0358156	0.0346761	0.0272192	0.026191	0.0463442	0.0493723	0.0480999	0.0569767	0.00313132	0.00270107	0.00282909	0.00315011	0.0227477	0.0150208	0.0242511	0.0183429	0.0351016	0.0104408	0.0316419	0.0175359	0.0115383	0.0408314	0.0246845	0.0438145	0.0653668	0.0592792	0.0609877	0.0756715	0.0174604	0.0253317	0.0105663	0.0116145	0.0160823	0.0160251
LPE 16:1	10.14	450.263	[M-H]-	0.0649312	0.0708534	0.0450575	0.0704662	0.0678569	0.0698411	0.059112	0.0664367	0.0913899	0.0719899	0.0734434	0.0553313	0.108531	0.0976669	0.0945932	0.0881079	0.198579	0.211089	0.188474	0.216662	0.0154324	0.0159329	0.0259723	0.0238546	0.0673219	0.0339431	0.0624972	0.0482098	0.0721714	0.0394579	0.0746614	0.0527232	0.0299263	0.0928935	0.0653214	0.103859	0.143639	0.179269	0.16761	0.196614	0.0511842	0.0644774	0.026715	0.0295616	0.0679218	0.0695909
LPE 18:1	9.736	478.294	[M-H]-	0.109332	0.104202	0.139051	0.163074	0.167925	0.15932	0.15033	0.159275	0.208527	0.183427	0.193368	0.174837	0.260877	0.261177	0.242816	0.244586	0.385817	0.392467	0.380792	0.41807	0.205114	0.218841	0.213392	0.201476	0.115215	0.099921	0.102171	0.099968	0.155418	0.105715	0.165201	0.126982	0.125776	0.182987	0.161151	0.17872	0.309566	0.300836	0.295117	0.311036	0.165746	0.180644	0.138579	0.136886	0.408712	0.42407
LNAPE (FA 16:1)N-16:0	14.395	688.492	[M-H]-	0.0571136	0.0599588	0.0700683	0.0742196	0.0729383	0.080302	0.0792462	0.110117	0.105812	0.0513595	0.0832961	0.0729353	0.086754	0.0797037	0.0877312	0.078767	0.129176	0.129257	0.150655	0.144864	0.127997	0.131537	0.113027	0.128665	0.0954176	0.0971761	0.0900016	0.0888467	0.0712549	0.108566	0.155855	0.10675	0.118253	0.127139	0.136219	0.139363	0.213173	0.218969	0.208364	0.232235	0.143681	0.154789	0.139265	0.139185	0.165075	0.176823
LNAPE (FA 16:1)N-16:1	13.903	686.477	[M-H]-	0.184178	0.200375	0.209681	0.192872	0.180989	0.199978	0.186515	0.188511	0.207937	0.203592	0.210201	0.200713	0.287465	0.287331	0.274552	0.228103	0.350807	0.335489	0.428299	0.361045	0.324258	0.237235	0.295906	0.295722	0.193164	0.192785	0.188881	0.212509	0.215167	0.234766	0.326211	0.344989	0.247552	0.284363	0.333784	0.304542	0.543817	0.46905	0.468215	0.540487	0.352598	0.344413	0.373406	0.316175	0.519859	0.551685
LNAPE (FA 18:1)N-16:0	15.014	716.524	[M-H]-	0.318995	0.357794	0.254186	0.263434	0.274471	0.27992	0.273393	0.354184	0.388269	0.265268	0.294674	0.265219	0.307571	0.302694	0.323877	0.29518	0.476256	0.463289	0.495239	0.502394	0.431668	0.397714	0.399315	0.376688	0.336323	0.309994	0.305609	0.311554	0.22551	0.361153	0.417785	0.377534	0.346057	0.480808	0.420066	0.514115	0.646915	0.876861	0.720615	0.708285	0.509873	0.477422	0.464469	0.493293	0.69013	0.749247
LNAPE (FA 18:1)N-16:1	14.279	714.508	[M-H]-	0.455317	0.487484	0.542998	0.503793	0.54831	0.670129	0.694546	0.91254	0.958425	0.67968	0.763816	0.729848	1.03039	0.971387	0.971275	0.80355	1.34064	1.39906	1.51954	1.50224	1.34949	1.18297	1.29818	1.30132	0.879457	0.832725	0.777536	0.880575	0.671382	1.05789	1.39085	1.27626	1.01725	1.24697	1.28157	1.27947	2.11404	1.9787	1.9403	2.18781	1.40056	1.45755	1.53627	1.39683	2.07868	2.35942
LNAPE (FA 18:1)N-18:0	14.546	744.555	[M-H]-	0.0474503	0.0542477	0.074163	0.0727974	0.0722883	0.0850477	0.0818422	0.15933	0.190073	0.0805967	0.106962	0.0902157	0.142852	0.134146	0.14314	0.114594	0.262175	0.289445	0.285702	0.263368	0.177904	0.184408	0.178894	0.177758	0.132374	0.128403	0.115278	0.124688	0.0489633	0.163935	0.255386	0.222845	0.172881	0.220135	0.228943	0.223174	0.332767	0.331355	0.337446	0.372125	0.205859	0.228688	0.237995	0.208397	0.320207	0.351393
LNAPE (FA 18:1)N-18:1	15.596	742.539	[M-H]-	0.124595	0.151486	0.204616	0.200373	0.218663	0.265	0.261746	0.434205	0.486519	0.234631	0.305665	0.274893	0.433899	0.399727	0.420769	0.335482	0.729087	0.704173	0.786254	0.694229	0.572344	0.495592	0.590737	0.567271	0.405873	0.339748	0.340702	0.368775	0.179909	0.391944	0.623724	0.56648	0.442852	0.531383	0.561699	0.58009	0.819186	0.81308	0.820176	0.872581	0.531335	0.582931	0.596288	0.582519	0.878576	0.945484
LPI 16:0	7.472	571.289	[M-H]-	0.0418363	0.041724	0.0482929	0.0524059	0.0496278	0.0477301	0.0425189	0.0592309	0.0610592	0.0522997	0.0411805	0.0426026	0.0415408	0.0427151	0.0449591	0.0390916	0.055105	0.0473548	0.0490293	0.058779	0.00639894	0.00849856	0.0075628	0.00732795	0.0330276	0.0235294	0.0275308	0.0352693	0.0336109	0.0211224	0.0357515	0.0254286	0.0262411	0.0356498	0.0366333	0.0276254	0.0362206	0.0381279	0.0373422	0.0389524	0.0199506	0.023912	0.0187439	0.0249762	0.0310592	0.0341889
LPI 18:0	8.695	599.32	[M-H]-	0.306699	0.308935	0.295512	0.294296	0.38651	0.349571	0.267824	0.451087	0.469349	0.391924	0.366629	0.33932	0.506638	0.625141	0.544548	0.560691	0.568637	0.52764	0.490663	0.662201	0.0929294	0.110928	0.101139	0.119666	0.26059	0.191748	0.223872	0.247595	0.435098	0.150437	0.414071	0.170795	0.0959857	0.284311	0.252977	0.21214	0.310439	0.325322	0.32437	0.345844	0.131725	0.230839	0.0635073	0.0881109	0.276367	0.301063
LPI 18:1	8.101	597.304	[M-H]-	0.0273036	0.0226887	0.0238639	0.0295285	0.0295816	0.027739	0.0230159	0.0376495	0.0504704	0.0447207	0.031631	0.0319985	0.0450634	0.0480056	0.0443408	0.03948	0.0565558	0.0472946	0.0512092	0.0632921	0.0211273	0.0248101	0.0264665	0.0266263	0.0215145	0.0143236	0.0144738	0.0181377	0.0233853	0.0195051	0.0255811	0.021936	0.0221385	0.0266352	0.0248123	0.0163897	0.0273648	0.0295157	0.0319008	0.0272515	0.0216191	0.0258712	0.0212748	0.0255512	0.0803318	0.0862228
Cer (d18:0/26:0)	19.23	738.698	[M+CH3COO]-	0.0284622	0.0368126	0.0694797	0.0643373	0.0707721	0.0917702	0.104584	0.334124	0.403166	0.0938312	0.145495	0.110042	0.199946	0.172851	0.171842	0.131422	0.490663	0.488749	0.471039	0.456775	0.457736	0.513807	0.497771	0.516499	0.252006	0.24819	0.183637	0.222515	0.026585	0.308911	0.444779	0.367954	0.354541	0.450712	0.617136	0.538111	0.923651	0.677128	0.836003	0.934885	0.389175	0.40411	0.492274	0.434495	1.10583	0.904455
Cer (t18:0/26:0(2OH))	18.086	710.667	[M-H]-	0.131146	0.177123	0.284596	0.241264	0.240667	0.289581	0.26886	0.812681	0.949943	0.260504	0.372129	0.338302	0.555439	0.615444	0.657116	0.536447	1.36813	1.69518	1.56597	1.23309	0.183024	0.213275	0.228972	0.333362	0.667277	0.778182	0.54739	0.698898	0.0927202	0.596296	1.29756	1.07367	0.694458	0.908148	1.2153	1.08752	2.69652	1.95036	2.39854	2.46022	0.980639	1.11606	1.31764	1.11474	2.28729	1.72998
Cer (t18:0/26:0)	18.581	694.672	[M-H]-	0.0436334	0.05831	0.0843803	0.0996647	0.0849888	0.103623	0.0922462	0.228895	0.330977	0.0874376	0.125237	0.109623	0.222898	0.20958	0.231066	0.192943	0.48327	0.517086	0.531909	0.431495	0.127719	0.147034	0.147405	0.142	0.231595	0.227544	0.163167	0.20183	0.0297342	0.180974	0.320731	0.268915	0.248998	0.268516	0.347428	0.307529	0.589017	0.441205	0.539528	0.562012	0.26152	0.286248	0.342571	0.279779	0.707224	0.539803
CL 66:2	14.151	1375.96	[M-H]-	0.0195979	0.0305531	0.0423407	0.0425308	0.0282573	0.0357321	0.0362284	0.129604	0.147632	0.0254366	0.0230549	0.0333923	0.0381368	0.0333665	0.0333372	0.0341312	0.130723	0.0943359	0.0815496	0.0867258	0.0228578	0.0662536	0.0595482	0.0675994	0.0979628	0.0863617	0.0691224	0.0685083	0.0142058	0.0965837	0.11797	0.101158	0.120458	0.110065	0.128825	0.0870425	0.0891933	0.0947445	0.104731	0.0938215	0.101832	0.0978922	0.150198	0.157649	0.199608	0.199501
CL 66:3	13.941	1373.95	[M-H]-	0.0154063	0.0228046	0.0336462	0.0329768	0.017179	0.0195978	0.0170432	0.0904791	0.104773	0.0148967	0.0232053	0.0279973	0.034265	0.0322168	0.0324869	0.0300918	0.119066	0.0871291	0.0781036	0.0741773	0.0123697	0.0672004	0.0394633	0.0629894	0.0480918	0.0671923	0.0523216	0.035255	0.011848	0.0483701	0.0835279	0.0806096	0.0568466	0.0792145	0.0622812	0.0616166	0.0763933	0.0846922	0.0784862	0.0852876	0.0713194	0.0688145	0.106571	0.0987802	0.162344	0.153392
CL 68:1	14.407	1406.01	[M-H]-	0.00858813	0.0147062	0.0279933	0.034073	0.0348895	0.00896904	0.0334406	0.120921	0.190789	0.0261584	0.0325259	0.0419028	0.0575398	0.0593798	0.0674872	0.0510321	0.0633977	0.017639	0.0807708	0.060669	0.0171629	0.0528222	0.0569736	0.0564004	0.0420077	0.0706127	0.0418713	0.0399409	0.013499	0.132248	0.113305	0.0735753	0.079885	0.0660577	0.0354954	0.0258284	0.0350355	0.0499305	0.0539525	0.0580971	0.0471518	0.0557084	0.0441106	0.0753294	0.0386302	0.105047
CL 68:2	14.422	701.495	[M-2H]2-	0.0353741	0.0666235	0.111541	0.129421	0.126579	0.192136	0.134215	0.592374	0.877323	0.0931553	0.106303	0.179599	0.290984	0.297403	0.228834	0.207498	0.872031	0.455788	0.63306	0.57098	0.0706665	0.293395	0.261201	0.284186	0.46528	0.384056	0.184779	0.39682	0.0645834	0.585175	0.651335	0.631176	0.651242	0.58805	0.707953	0.416403	0.523741	0.367714	0.621657	0.411511	0.291747	0.301153	0.828051	0.403718	0.548499	0.462691
CL 70:2	14.788	1432.03	[M-H]-	0.0102067	0.0237248	0.0316079	0.0271396	0.070433	0.0732556	0.0866225	0.259222	0.212301	0.0561404	0.0193701	0.0842475	0.126157	0.113721	0.107164	0.0985351	0.262273	0.157781	0.174876	0.226291	0.047313	0.0729899	0.0650007	0.235326	0.193875	0.18662	0.16289	0.12077	0.0442765	0.232207	0.164279	0.136495	0.169683	0.214877	0.186914	0.141228	0.17128	0.242333	0.208474	0.184993	0.193035	0.202169	0.219803	0.309465	0.497821	0.562763
CL 70:3	14.341	1430.01	[M-H]-	0.021969	0.0358334	0.0817531	0.0926338	0.111983	0.14952	0.117103	0.29537	0.280501	0.0956089	0.10806	0.131227	0.223539	0.206079	0.203815	0.191327	0.605016	0.442203	0.408208	0.356591	0.167716	0.291799	0.27741	0.294071	0.259253	0.220071	0.187379	0.20838	0.0660455	0.326654	0.430627	0.497901	0.347906	0.302229	0.341329	0.224808	0.324619	0.287405	0.314154	0.271339	0.224915	0.216509	0.320421	0.281519	0.392261	0.408958
CL 70:4	14.301	1428	[M-H]-	0.004843	0.00668974	0.0102991	0.00861706	0.0114168	0.0175275	0.0156587	0.105832	0.0975592	0.00841589	0.00948202	0.0163063	0.0272312	0.022517	0.0226165	0.0193612	0.0634669	0.0396894	0.0478055	0.0495646	0.0156492	0.064372	0.0653339	0.101136	0.0705781	0.0589576	0.0462184	0.0474954	0.00428955	0.0782283	0.0592826	0.0445861	0.084653	0.0941793	0.0885455	0.076038	0.0640056	0.0812926	0.0777143	0.0780346	0.0876608	0.0908628	0.0955526	0.155836	0.162536	0.151999
TG (10:0/12:0/14:0)	14.077	656.582	[M+NH4]+	0.0516025	0.0670064	0.103735	0.0908816	0.106623	0.104916	0.12574	0.284137	0.340257	0.0975661	0.13462	0.115035	0.130011	0.143963	0.143409	0.101462	0.503068	0.548282	0.532582	0.487553	0.708491	0.755368	0.611507	0.587494	0.356102	0.318413	0.276864	0.284403	0.0460419	0.467979	0.611959	0.533002	0.418544	0.481164	0.742849	0.759832	1.48702	1.94115	1.2157	0.742303	0.228631	0.267748	0.349514	0.330958	0.25783	0.240555
TG (10:0/16:0/16:1)	14.622	738.661	[M+NH4]+	0.561609	0.792397	1.15098	1.0794	1.27234	1.20458	1.32938	3.49989	2.82912	1.15639	1.72128	1.51985	1.54505	1.56738	1.60777	1.1346	4.72541	5.90851	5.33096	4.51881	4.86938	5.42998	4.75682	4.231	3.51083	4.024	2.90149	3.34539	0.407401	4.88243	6.07714	4.63658	4.8432	5.47931	6.89554	8.18103	16.2376	13.2449	7.40873	5.22616	2.61047	3.46546	3.99214	3.9586	3.54261	3.31289
TG (10:0/16:0/16:0)	14.927	740.676	[M+NH4]+	0.445212	0.572513	0.967572	0.772818	0.965211	0.832979	1.06874	2.60211	2.24301	0.875449	1.3673	1.17094	1.18084	1.15736	1.20749	0.854941	3.62514	4.25413	4.09369	3.62581	3.39861	4.07705	3.82536	3.35573	2.61026	3.07751	2.41818	2.56073	0.389636	3.66462	4.29534	3.95001	3.4396	3.98012	5.4869	6.19006	11.3017	7.08676	4.98245	4.91424	2.02722	2.91549	3.12741	3.72671	3.09639	2.99352
TG (12.0/16:1/18:1)	15.166	792.708	[M+NH4]+	0.365844	0.453937	0.685208	0.643852	0.731346	0.722136	0.791283	2.10057	2.03579	0.738892	1.18914	0.896082	0.852288	0.874615	0.857504	0.583756	2.69664	2.99556	2.87474	2.60495	2.81273	2.6842	2.83511	2.46577	2.2123	2.28683	1.66933	1.78759	0.257755	2.38114	3.23389	3.0035	2.65246	2.88966	4.0803	4.33996	8.06389	4.75623	3.38291	3.41207	1.8543	2.51119	2.74589	3.01492	2.052	2.12105
TG (16:1/17:1/18:1)	15.216	860.77	[M+NH4]+	0.165188	0.214837	0.303689	0.311354	0.361638	0.348898	0.413157	0.812576	0.78826	0.36694	0.502891	0.479335	0.398939	0.386346	0.395007	0.278137	0.983473	1.1469	0.989374	1.00866	0.879605	0.910835	0.879909	0.839754	0.748949	0.81498	0.601692	0.676914	0.105304	0.853808	0.987976	0.856038	0.888422	0.968455	1.11742	1.01641	1.63921	0.977677	1.14955	1.1754	0.950936	1.09376	1.17382	1.1735	1.22332	1.1776
TG (14:1/16:1/18:1)	15.24	818.723	[M+NH4]+	0.298523	0.432013	0.631536	0.613326	0.654319	0.663782	0.816834	1.75741	1.5565	0.652291	0.925853	0.818251	1.02095	1.08175	1.05122	0.721862	2.46683	2.82146	2.84738	2.46726	1.30475	1.49034	1.39742	1.21277	1.74227	1.81104	1.3443	1.4484	0.184228	2.04563	2.73364	2.39822	2.13862	2.19648	3.07487	3.17737	6.81524	3.87487	2.82308	2.84203	1.99316	2.27084	2.48553	2.79183	1.9148	1.69137
TG (16:0/17:1/18:1)	15.273	862.786	[M+NH4]+	0.323037	0.425254	0.505906	0.493885	0.702143	0.587857	0.721787	1.2513	1.3048	0.622218	0.83152	0.737384	0.60196	0.764178	0.753495	0.58906	1.65514	1.78249	1.73822	1.46902	1.38593	1.56704	1.2527	1.19251	1.06996	1.20366	0.872405	0.952545	0.220436	1.17266	1.25307	1.16777	1.14385	1.04082	1.07298	0.968781	1.51513	1.21958	2.20866	2.26557	1.44426	1.68356	1.47672	1.83358	1.49153	1.55549
TG (16:1/16:1/18:2)	15.295	844.739	[M+NH4]+	0.104949	0.148783	0.23538	0.226024	0.261996	0.26327	0.319139	0.735174	0.60278	0.247249	0.406007	0.31341	0.334029	0.351463	0.362635	0.243927	0.913448	1.09965	1.0708	0.937701	0.586726	0.660432	0.619546	0.535664	0.689423	0.766849	0.534183	0.581305	0.0569866	0.765491	0.961081	0.857808	0.850539	0.895921	1.25724	1.2845	2.18767	1.21315	0.943767	0.8275	0.755118	0.94741	1.02066	1.04724	0.870596	0.796962
TG (14:0/16:0/18:1)	15.323	822.755	[M+NH4]+	0.585385	0.650901	1.02185	0.859708	1.02914	0.889444	0.997465	2.34941	2.12922	0.778233	1.21133	1.03024	1.54182	1.04985	1.51062	1.17668	2.43361	2.5318	3.22914	2.81729	3.07053	3.40887	2.76029	2.74889	1.59589	2.23046	1.6122	2.09034	0.442084	2.38005	2.9804	2.42851	2.31922	2.13095	2.62279	2.344	4.22611	3.41337	4.63544	4.37749	2.70583	3.35855	3.48021	2.86066	2.59808	2.5826
TG (12:0/16:0/18:1)	15.418	794.723	[M+NH4]+	0.487557	0.678473	1.04907	0.831033	1.0985	1.00208	1.27489	2.5214	2.58345	1.10975	1.56238	1.15049	1.1253	1.31801	1.28295	1.01179	3.6829	3.26595	3.68891	3.08326	3.40732	4.03477	3.57933	3.26381	2.62656	2.74475	2.2346	2.36284	0.403608	3.06593	3.65285	3.44959	3.25326	3.66306	3.99105	4.09167	6.7216	5.07109	4.77443	4.34749	2.91695	3.48691	3.85361	3.78092	2.73752	2.94772
TG (14:0/16:1/18:1)	15.425	820.739	[M+NH4]+	0	6.96152e-05	3.95214e-05	4.89941e-05	0.000148275	5.6604e-05	9.74088e-05	0.00014988	0.0016544	3.165e-05	0.000445878	5.22655e-05	0.00111238	0.00022624	0.000162626	0.000550808	0.00035822	0.000194971	0.000728311	0.000567641	0.000223453	0.000149899	0.000239907	0.000379118	0.00079627	0.000836286	0.00205727	0.000184218	0.000226579	0.00222305	0.000856014	0.00103577	0.000546628	2.15271e-05	0.00230051	0.000538344	0.000939271	0.00182625	0.000913991	0.00145196	0.00111654	0.000459857	0.00246035	0.00269013	0.00256167	0.000494285
TG (18:1/19:1/17:2)	15.449	900.802	[M+NH4]+	0.304772	0.363392	0.463397	0.487584	0.672157	0.558168	0.681382	1.17624	1.19022	0.54382	0.743932	0.638051	0.486997	0.547853	0.542791	0.411646	1.33555	1.21919	1.28767	1.26215	1.23123	1.1332	1.21101	1.01233	0.898327	0.947038	0.842933	0.93153	0.173325	0.968707	1.16804	0.947759	1.06084	0.877008	1.0254	0.909831	1.30833	0.988572	1.99676	2.04237	1.36335	1.59949	1.6629	1.72385	1.27021	1.32987
TG (O-19:0/16:0/18:1)	15.493	878.854	[M+NH4]+	0.00197663	0.00327613	0.00526838	0.00492241	0.00311286	0.00383989	0.00562193	0.0131309	0.0204284	0.00504174	0.00523672	0.00490147	0.00587432	0.0102345	0.00666708	0.00532721	0.0141897	0.0107205	0.0101311	0.0198991	0.0114337	0.00845434	0.0151269	0.0138379	0.00861092	0.012188	0.00747454	0.00919504	0.00320599	0.0106352	0.0109532	0.0074803	0.00474049	0.00596225	0.00661089	0.00904824	0.0255461	0.0351508	0.0512887	0.0512657	0.0130224	0.0202174	0.0180811	0.0226952	0.0144222	0.0219497
TG (16:1/18:1/18:2)	15.599	872.77	[M+NH4]+	0.329963	0.432103	0.640769	0.600745	0.736699	0.72144	0.878056	1.69935	1.55746	0.729673	1.03389	0.907457	0.792516	0.856088	0.83687	0.549939	2.06187	2.33595	2.25562	2.02389	1.74966	1.80701	1.71177	1.56077	1.63574	1.78544	1.25456	1.39209	0.189761	1.59327	1.94084	1.68024	1.9539	1.93504	2.3334	2.083	3.27987	2.04476	2.33091	1.96552	1.97596	2.24237	2.42774	2.51591	2.19786	2.12722
TG (16:0/16:1/18:1)	15.794	848.77	[M+NH4]+	1.86603	2.27237	2.91005	2.85793	3.9517	3.16856	3.94477	6.38493	9.24352	3.2908	4.45038	3.7505	4.38362	4.41189	4.60106	3.40714	9.1416	10.3022	10.4841	9.06376	7.33067	8.06725	6.86011	6.20978	5.92993	6.55375	4.855	5.39871	1.46307	7.30009	8.29622	7.56167	6.55986	6.28794	7.85734	7.34921	12.0812	10.4868	14.7092	15.2355	8.73699	10.6117	10.5523	9.39632	9.08786	9.91519
TG (16:1/18:1/18:1)	15.951	874.786	[M+NH4]+	1.57544	2.26517	2.64151	2.83055	3.71017	2.96738	3.6471	6.26214	7.79033	3.0485	4.21655	3.71233	2.67251	3.02162	3.67306	2.7853	7.0916	8.55012	8.62159	7.71279	6.79368	7.41	6.31741	5.64	5.61019	6.67754	4.90216	5.43513	1.23041	5.9658	7.38809	6.07038	6.1716	5.95004	6.53404	5.88306	9.36702	7.43853	12.6514	13.1626	8.08401	9.40661	8.34982	9.07226	8.79666	9.12731
TG (16:0/16:0/18:1)	16.083	850.786	[M+NH4]+	1.07794	1.4692	1.70992	1.78572	2.80258	1.82595	2.63107	4.11792	6.50673	2.23249	2.62342	2.46555	3.2198	2.70606	3.56395	2.77868	6.82088	5.99416	5.44959	5.13469	5.19475	5.61668	3.92131	4.26594	2.90322	4.07072	3.56863	3.55719	1.04172	4.93267	5.52628	4.68198	4.01022	3.79123	4.48092	3.9769	6.91078	6.19745	11.6879	9.99545	5.77149	5.48321	5.35345	5.20737	4.54109	5.08984
TG (16:0/18:1/18:1)	16.195	876.802	[M+NH4]+	1.96084	2.54322	3.07695	3.17063	4.32023	3.26101	4.2598	7.79027	12.5771	3.58589	5.102	4.1908	4.9927	4.63103	5.08264	3.72182	9.46442	9.75314	10.293	8.58104	8.28714	8.85617	7.57994	6.97674	5.66143	7.3859	4.9107	6.1256	1.52596	6.14554	6.75636	6.38366	5.85328	5.48413	5.51697	5.66927	9.28539	10.7813	27.3151	22.7019	9.18381	11.2839	11.5598	12.6608	8.85049	10.9636
TG (16:1/18:1/20:1)	16.241	902.817	[M+NH4]+	53.2593	54.3565	59.0867	99.8929	62.5212	67.2945	84.914	189.314	187.717	59.5122	102.278	80.0208	82.3484	86.8915	98.5341	54.7558	211.492	187.716	200.586	159.196	263.874	226.559	184.681	141.906	188.498	149.117	179.02	162.544	46.1579	303.415	223.24	160.65	151.904	153.907	274.177	186.532	575.74	723.426	515.24	389.444	122.204	155.011	157.7	130.622	107.114	107.771
TG (16:0/18:1/19:1)	16.512	890.817	[M+NH4]+	0.225047	0.313772	0.406463	0.412967	0.577908	0.424061	0.554111	0.962394	1.24539	0.472796	0.672113	0.595946	0.608534	0.528809	0.479504	0.322807	1.27549	1.43677	1.48803	1.20788	1.10097	1.03419	1.04856	0.941409	0.726664	1.0073	0.754954	0.789682	0.125118	0.741554	0.8756	0.732341	0.689228	0.571459	0.624394	0.587186	0.956741	0.785762	2.65561	2.41403	1.25534	1.57496	1.55122	1.53641	1.21516	1.14163
TG (16:0/18:0/18:1)	16.524	878.817	[M+NH4]+	0.963419	1.48688	2.38626	1.81689	3.00197	2.53648	2.35279	3.39833	9.11116	2.37722	2.75207	2.52259	4.36583	4.0184	4.59566	3.26506	7.83769	7.51577	7.77715	7.16498	5.04976	6.95446	4.51512	4.05674	3.74231	5.35024	4.0498	4.12478	0.864186	3.86198	5.5299	4.58282	3.62161	3.3594	3.66832	3.90717	6.77281	10.7374	22.4786	18.436	7.1093	6.17038	8.4789	7.17995	5.88172	5.6253
TG (16:0/18:1/20:1)	16.607	904.833	[M+NH4]+	1.01425	1.44567	2.27029	2.04428	2.96131	2.36413	2.80222	4.61437	9.41383	2.18355	3.34512	2.86795	3.45866	3.45467	3.62668	2.59341	6.78748	7.33575	6.77806	6.09064	6.06287	6.8685	5.79306	5.58717	3.46365	5.54636	3.94838	4.38583	0.685233	3.53624	4.40524	3.51807	3.20679	3.2177	3.58002	3.90803	6.65461	11.3586	24.6752	19.2181	6.73886	8.38816	9.57807	9.11841	6.50149	7.47556
TG (16:0/18:0/18:0)	16.618	880.833	[M+NH4]+	0.166991	0.213246	0.289884	0.288912	0.402621	0.348105	0.371855	0.586824	1.38391	0.337159	0.38572	0.390405	0.558819	0.543563	0.569249	0.454004	0.999241	1.0464	1.12625	0.873741	0.714221	0.831568	0.657545	0.591618	0.442831	0.524471	0.436506	0.508942	0.115465	0.563957	0.711757	0.511162	0.422969	0.351847	0.396563	0.439256	1.01911	2.21991	3.32524	2.68123	0.986252	1.03966	1.09231	0.946718	0.932787	0.949286
TG (18:0/20:0/18:1)	16.771	934.88	[M+NH4]+	0.0542789	0.0819758	0.147843	0.126258	0.168591	0.116749	0.153596	0.317029	0.777029	0.116212	0.184916	0.152607	0.290037	0.246157	0.286821	0.215052	0.521683	0.488105	0.442657	0.288728	0.488547	0.345767	0.337887	0.272876	0.139492	0.231652	0.15704	0.177196	0.0300173	0.203623	0.244002	0.163549	0.16907	0.175778	0.194118	0.164274	0.589161	1.94153	2.12119	1.57404	0.38234	0.565773	0.45006	0.468072	0.389234	0.355736
TG (16:0/20:0/18:1)	16.968	906.848	[M+NH4]+	0.421609	0.531036	0.979577	0.692517	1.07627	1.01221	1.07479	2.43313	4.49538	0.863339	1.3848	1.13184	1.95223	1.73626	1.88991	1.55244	3.87214	3.98341	3.58705	3.05471	2.56175	3.07952	2.44468	2.14221	1.32979	2.13315	1.56038	1.62534	0.204512	1.46761	1.87584	1.48276	1.15158	1.03775	1.26095	1.47231	2.81381	7.5867	14.4035	10.2523	3.27591	3.79279	3.68111	3.53593	3.11798	3.09552
TG (16:0/18:1/22:1)	17.047	932.864	[M+NH4]+	0.0932797	0.123028	0.209291	0.182341	0.275575	0.231633	0.267894	0.608581	1.19155	0.210939	0.334646	0.274604	0.4435	0.402519	0.440066	0.348027	0.819914	0.903939	0.908986	0.665162	0.625986	0.73933	0.523989	0.479054	0.3448	0.550412	0.344681	0.386563	0.0446612	0.320975	0.394467	0.313573	0.300105	0.294144	0.333436	0.377599	0.707616	1.53309	3.54531	2.55116	0.911086	1.03606	1.01781	0.921775	0.682962	0.632725
TG (24:0/16:1/18:1)	17.48	960.895	[M+NH4]+	0.062633	0.0880923	0.167977	0.150504	0.190944	0.150506	0.193444	0.451741	0.723882	0.139608	0.2193	0.185029	0.302844	0.27543	0.315235	0.23033	0.594451	0.499895	0.56813	0.409549	0.407782	0.466546	0.324646	0.262481	0.212581	0.335332	0.212523	0.2228	0.0293059	0.235491	0.284239	0.217169	0.200777	0.181511	0.231515	0.288575	0.546987	1.82447	2.88407	1.83371	0.651455	0.677326	0.714754	0.607326	0.483013	0.481983
TG (16:0/18:0/26:0)	17.87	992.958	[M+NH4]+	0.014394	0.0214652	0.0403675	0.0340119	0.055442	0.0414967	0.0537061	0.185311	0.432384	0.0352872	0.0512935	0.0387416	0.126108	0.0805649	0.109314	0.0737977	0.198732	0.1735	0.153921	0.127575	0.155603	0.204488	0.121581	0.0862692	0.0793686	0.0919658	0.0700915	0.0822921	0.0109147	0.10103	0.129072	0.0805538	0.0919965	0.0954531	0.130778	0.164025	0.322252	1.31725	1.16062	0.677319	0.20569	0.199071	0.223348	0.187009	0.150635	0.211699
TG (18:0/18:1/26:1)	17.761	1016.96	[M+NH4]+	0.0248534	0.0423896	0.0572185	0.0721797	0.109895	0.0941429	0.10375	0.382307	0.901341	0.0631929	0.11849	0.0738702	0.291173	0.16387	0.299684	0.146177	0.486996	0.433097	0.339814	0.340606	0.28529	0.451094	0.212579	0.15665	0.182955	0.20998	0.149764	0.176643	0.0201089	0.23731	0.331954	0.204215	0.224746	0.180371	0.258777	0.344524	0.662024	2.54509	1.97375	1.30794	0.372643	0.317827	0.400483	0.34091	0.28339	0.412441
TG (10:0/14:0/16:0)	14.616	712.645	[M+NH4]+	0.0994244	0.128743	0.195331	0.1695	0.208307	0.199547	0.213664	0.548822	0.442537	0.200242	0.295685	0.26929	0.219813	0.246129	0.221576	0.173321	0.686199	0.950272	0.83376	0.742665	1.0564	1.14509	1.08507	0.916187	0.634927	0.664827	0.514304	0.604713	0.0749608	0.794031	1.10175	0.946271	0.90864	0.928821	1.37406	1.65849	2.98247	2.28933	1.15677	0.834362	0.353518	0.508086	0.621862	0.691633	0.451449	0.396666
TG (10:0/16:0/18:0)	15.314	768.708	[M+NH4]+	0.362584	0.467156	0.805446	0.658934	0.809151	0.714933	0.955814	1.91008	1.94693	0.748009	1.1055	0.902158	0.962066	0.963739	1.0482	0.764954	3.04073	3.23094	2.99023	2.75605	2.62611	2.9608	2.82431	2.55012	2.15835	2.37867	1.80791	1.93429	0.341552	2.86672	3.58073	3.00438	2.72315	2.88049	3.72003	3.64127	6.48482	4.36203	3.81115	3.12919	2.15837	2.68918	2.87009	2.83759	2.52689	2.66248
TG (10:0/16:0/18:1)	14.996	766.692	[M+NH4]+	0.778554	1.04835	1.52134	1.40169	1.68556	1.59565	1.8796	4.74048	3.97999	1.60305	2.41585	1.94913	2.05153	2.04635	2.0971	1.53681	6.12687	7.1663	6.84953	6.32292	5.88597	6.97139	6.27192	5.6879	4.41125	5.1094	4.02705	4.32249	0.541016	5.74228	7.22086	6.22392	5.75596	6.81135	8.88774	9.92464	18.0878	11.2533	8.363	7.97331	3.92737	5.05593	6.08311	5.87093	5.20669	4.79319
TG (10:0/16:1/18:1)	14.786	764.676	[M+NH4]+	0.281873	0.43226	0.645387	0.574822	0.693074	0.648797	0.798137	1.84616	1.43677	0.659999	0.982299	0.821372	0.734453	0.752607	0.853775	0.5366	2.59686	3.17717	3.0933	2.65479	2.8419	3.21776	2.95667	2.51082	1.94206	2.15162	1.7194	1.79355	0.214669	2.26434	3.21706	2.76254	2.49582	2.78089	4.0017	4.98849	10.1674	6.12696	3.87935	2.86008	1.43124	1.99451	2.57583	2.5085	2.14238	1.91849
TG (16:1/16:1/18:1)	15.602	846.755	[M+NH4]+	1.1991	1.61153	2.40529	2.17493	2.74875	2.63039	3.17674	5.84527	6.5318	2.42064	3.43893	3.10556	3.58434	3.22265	3.92014	2.61317	7.2579	8.74625	8.06842	7.31221	5.608	6.09476	4.9212	4.87541	5.4099	6.04302	4.57477	4.64661	0.814593	5.5177	7.17511	6.2976	6.42244	6.68451	7.39971	7.7438	14.0775	8.99084	9.06958	9.2794	6.86634	8.42449	7.17798	7.78399	7.75581	8.14473
TG (16:1/18:1/22:1)	16.698	930.848	[M+NH4]+	0.0815644	0.102325	0.164927	0.150198	0.213306	0.176891	0.215959	0.422485	0.782321	0.179063	0.280503	0.226498	0.251769	0.244716	0.257286	0.190787	0.582709	0.621213	0.563544	0.495744	0.537228	0.590191	0.469554	0.451546	0.314458	0.450902	0.313969	0.356578	0.0377027	0.263229	0.334011	0.269716	0.294295	0.261577	0.278245	0.292386	0.443579	0.774435	1.95641	1.566	0.672663	0.712106	0.688657	0.764872	0.437819	0.439941
TG (16:0/26:0/16:1)	17.261	962.911	[M+NH4]+	0.040544	0.076792	0.149266	0.111186	0.15906	0.155187	0.178976	0.503834	1.00462	0.0931725	0.175792	0.139936	0.313262	0.25441	0.343756	0.260363	0.484841	0.606056	0.544651	0.383061	0.499416	0.580964	0.32169	0.223343	0.264295	0.304728	0.256577	0.268853	0.0332758	0.268099	0.364167	0.248073	0.280817	0.269267	0.35811	0.416335	0.710881	2.9911	3.20813	2.13655	0.632932	0.693795	0.687005	0.491701	0.474173	0.569424
TG (16:0/26:0/18:1)	17.755	990.942	[M+NH4]+	0.0584991	0.0944072	0.17462	0.134972	0.229031	0.170218	0.221223	0.773161	1.79718	0.154052	0.238794	0.17847	0.548585	0.342045	0.488085	0.291636	0.890495	0.808984	0.672597	0.578852	0.645594	0.868545	0.701902	0.371782	0.462613	0.405301	0.277214	0.456361	0.059297	0.569395	0.746214	0.394217	0.530872	0.555791	0.724665	0.891369	1.32667	5.37008	5.0683	2.71	0.971721	0.897213	0.966931	0.852843	0.648837	0.917207
TG (26:0/16:1/18:1)	17.906	988.927	[M+NH4]+	0.0910859	0.146432	0.259298	0.213511	0.328568	0.279634	0.348962	0.980358	2.21629	0.227084	0.368161	0.297403	0.608949	0.478204	0.672786	0.430738	1.2413	1.08377	1.05436	0.769387	0.921679	1.21094	0.741038	0.509368	0.458849	0.588264	0.442669	0.464949	0.0498718	0.50912	0.629761	0.436445	0.475704	0.457191	0.630978	0.747563	1.66351	6.50731	6.06564	4.02819	1.22748	1.27092	1.39158	1.16775	1.09625	1.20434
TG (18:0/26:0/18:1)	18.239	1018.97	[M+NH4]+	0.0241355	0.0476722	0.0782733	0.0648373	0.104676	0.0676396	0.0980498	0.405603	0.808268	0.0779628	0.116258	0.0738702	0.231152	0.187853	0.296885	0.139155	0.478697	0.412799	0.322992	0.300259	0.272765	0.365582	0.236563	0.17982	0.21225	0.207529	0.155725	0.160928	0.0191787	0.255809	0.351608	0.208974	0.185902	0.223174	0.258777	0.344524	0.662024	2.54509	1.97375	1.14593	0.372643	0.354164	0.422906	0.338085	0.27859	0.423704
SPB 16:1;O2	9.248	272.258	[M+H]+	0.0643867	0.0464581	0.0851211	0.0771766	0.0802674	0.0830472	0.0885798	0.0523355	0.119372	0.0817358	0.0625358	0.10186	0.0736506	0.0357494	0.0817026	0.0730716	0.11547	0.0579869	0.110031	0.113858	0.283159	0.305358	0.260815	0.298907	0.148417	0.148926	0.115157	0.131884	0.089439	0.133307	0.155859	0.150904	0.143569	0.149822	0.16371	0.0925887	0.221419	0.124613	0.223194	0.20286	0.0910744	0.164387	0.142062	0.148057	0.201318	0.186453
SPB 18;0;O3	9.901	302.305	[M+H]+	0.033228	0.0374365	0.0472292	0.0415429	0.0503159	0.0530052	0.0422758	0.0561061	0.0790136	0.0447072	0.0597984	0.0534003	0.154967	0.141843	0.17679	0.155078	0.105989	0.100813	0.114441	0.100804	0.0544016	0.0570878	0.0552104	0.0493805	0.0858024	0.0822557	0.0709326	0.0839144	0.0699318	0.11062	0.145262	0.137724	0.068915	0.00689264	0.0698607	0.0755444	0.102995	0.10668	0.111327	0.101533	0.0997229	0.0827911	0.0769669	0.0744406	0.201481	0.170916
SPB 18;1;O2	10.315	300.29	[M+H]+	0.941595	1.27827	1.35813	1.2691	1.1019	1.29851	1.75631	1.26851	1.69808	1.48803	1.67807	1.56291	1.37934	1.45066	1.51599	1.37783	1.96999	1.97802	2.13785	2.02155	2.38038	2.55957	2.17813	2.62047	1.67131	1.88602	1.51161	1.41019	1.35501	1.76086	2.08815	1.83334	1.48821	1.60424	1.74935	1.8488	2.45029	3.07717	2.62516	2.86516	1.89783	1.94278	1.60373	1.62841	3.37939	3.2339
SPB 18;0;O2	10.646	318.3	[M+H]+	1.56431	1.57875	1.59512	1.6025	1.7022	1.75809	1.92964	1.93633	1.95518	1.87893	2.40516	2.24294	2.5422	2.32229	2.51631	2.37518	3.309	3.20567	3.43336	3.09381	2.4017	2.53114	2.27276	2.73496	2.17042	2.35612	1.82447	1.8446	2.54612	2.75756	3.26875	3.08394	2.23178	2.51024	2.5487	2.59951	3.35696	3.60903	3.42413	3.31877	2.80449	2.73115	2.21078	2.41721	3.42147	3.45088
SPB 20;1;O2	11.116	328.321	[M+H]+	0.290749	0.317566	0.296207	0.259945	0.28472	0.295107	0.302524	0.26079	0.341229	0.334591	0.393611	0.334253	0.526766	0.414045	0.552406	0.445468	0.812517	0.823678	0.83464	0.838921	0.526339	0.567086	0.405412	0.484793	0.475635	0.51154	0.482785	0.453237	0.748286	0.743036	0.798878	0.754982	0.349622	0.379759	0.431817	0.41288	0.835526	0.926178	0.895268	0.745524	0.338213	0.364864	0.272904	0.278615	0.410251	0.384925
SPB 20;0;O2	11.836	330.337	[M+H]+	0.374068	0.389655	0.341122	0.364806	0.387607	0.408033	0.424329	0.341024	0.368144	0.443113	0.585149	0.493529	0.844961	0.909783	0.940102	0.830511	1.58267	1.35441	1.42121	1.34594	0.521661	0.446267	0.396253	0.430226	0.502386	0.513446	0.509973	0.473557	0.884582	0.923167	1.08173	0.962439	0.411529	0.490984	0.441004	0.445642	0.727334	0.862296	0.758221	0.72792	0.395449	0.394281	0.333087	0.329645	0.452487	0.434772
DG (O-19:1/13:0)	12.588	570.546	[M+NH4]+	1.05817	1.08845	0.893552	1.06734	1.08833	1.44	1.10171	1.47499	1.58683	1.41343	1.42592	1.47234	1.67583	1.22246	1.54634	1.41219	1.63873	1.86271	2.14151	1.67309	1.95753	1.99005	1.71162	1.97519	1.32922	1.51248	1.13276	1.07792	1.12837	1.2407	1.25614	1.36486	1.29972	1.24458	1.35149	1.3215	1.74492	1.5378	1.61911	1.89124	1.80772	2.20934	1.95278	1.64755	0.763521	1.86041
DG (18:0/18:1)	13.849	640.588	[M+NH4]+	0.497934	0.529672	0.733581	0.666437	0.849345	1.04309	0.934544	1.65005	2.42292	0.987615	1.13878	1.07228	1.44784	1.33034	1.57368	1.22622	2.05182	2.22388	2.29189	1.60049	1.71595	1.68647	1.56434	1.76839	1.25308	1.22571	0.972762	1.03805	0.365847	1.45694	1.57771	1.41438	0.948402	1.00939	1.28463	1.19798	1.35906	1.27834	1.16265	1.16889	1.0698	1.43157	1.60509	1.16855	1.8448	1.61598
DG (16:0/18:1)	13.58	612.556	[M+NH4]+	0.956103	1.00531	1.42325	1.19937	1.37816	1.66918	1.65661	2.6924	3.63794	1.5815	1.84747	1.89294	1.80108	1.94476	2.14193	1.76977	3.37926	3.70412	3.59743	3.01897	2.5527	2.54415	2.38735	2.57605	2.36536	2.54672	1.85879	1.73121	0.715609	2.15629	2.66083	2.49318	1.91794	1.81843	2.40585	2.12526	2.75632	2.31531	2.8341	2.81056	2.30222	2.73646	2.70404	2.47002	3.54907	3.77243
ST 28:3;O	16.894	379.336	[M+H-H2O]+	0.0218535	0.0473737	0.0697966	0.0300368	0.0478465	0.0420528	0.0343566	0.0290808	0.0435481	0.0478293	0.0400549	0.0275938	0.0351045	0.0434838	0.0409157	0.0299498	0.0296586	0.0493937	0.0313373	0.0481422	0.0131555	0.0111318	0.0127115	0.0325698	0.0324045	0.0634281	0.027006	0.0226182	0.00958582	0.0160035	0.022886	0.0302232	0.0308564	0.0139373	0.013427	0.0123012	0.0134159	0.0387963	0.0575985	0.104911	0.0935555	0.141694	0.070751	0.0727089	0.0332744	0.047307
ST 28;2;O	17.13	395.367	[M+H-H2O]+	0.0230045	0.0598846	0.0389893	0.0585016	0.098167	0.0774163	0.0420848	0.0749226	0.0921901	0.0891965	0.0833756	0.0574419	0.0944848	0.123508	0.0456367	0.0436662	0.041578	0.0578127	0.0491312	0.0864718	0.0503372	0.0235373	0.0322072	0.0815181	0.0738223	0.0454961	0.0456192	0.0302699	0.042225	0.0305188	0.0519541	0.0788692	0.0705659	0.0363776	0.0448566	0.039181	0.0428549	0.0971287	0.0371647	0.206948	0.186979	0.0771807	0.128967	0.124755	0.102313	0.0500825
ST 27;1;O	17.553	369.352	[M+H-H2O]+	0.00447588	0.00840562	0.00791172	0.00449378	0.00677221	0.0046847	0.00411607	0.00204504	0.00287515	0.00542865	0.0040151	0.00323853	0.00376115	0.00449458	0.00445657	0.00407173	0.00211569	0.0031242	0.00201994	0.00301141	0.00141972	0.00119058	0.00128382	0.00266733	0.00195455	0.00291247	0.00181747	0.00130782	0.00310273	0.00106963	0.00134381	0.00186204	0.00237944	0.00102989	0.000924093	0.000794817	0.000890925	0.00388235	0.00365136	0.00603264	0.00605664	0.00731591	0.00402424	0.00372438	0.00322213	0.00365154
[truncated: 150 more columns]
